# Supplementary material for: Genome-Wide DNA Methylation Enhances Stemness in the Mechanical Selection of Tumor-Repopulating Cells
Source: Front Bioeng Biotechnol. 2020 Mar 17;8:88. doi: 10.3389/fbioe.2020.00088 (PMC7090028; doi:10.3389/fbioe.2020.00088)
Supplement: Supplementary file 2 [file Table_1.xlsx]

## Sheet: CG
#DNA methylation level of CSC marker genes for mCG among different genome regions.
Symbol	0h_Upstream	1day_Upstream	3day_Upstream	5day_Upstream	0h_UTR5	1day_UTR5	3day_UTR5	5day_UTR5	0h_Exon	1day_Exon	3day_Exon	5day_Exon	0h_Intron	1day_Intron	3day_Intron	5day_Intron	0h_UTR3	1day_UTR3	3day_UTR3	5day_UTR3	0h_Downstream	1day_Downstream	3day_Downstream	5day_Downstream
CBX3	0.0269981	0.0131986	0.00352955	0.0157246	0.0330357	0.0130862	0.00677201	0.015891	0.951807	0.946429	0.865385	0.971429	0.235977	0.181788	0.230624	0.189982	0.897436	0.970588	0.928571	0.903226	0.939394	0.944206	0.879845	0.930921
CXCR4	0.915556	0.920213	0.899194	0.898936	0.918239	0.970588	0.935673	0.960265	0.966667	0.943445	0.972881	0.979513	0.0174885	0.0037248	0.00428336	0.0125612	0.00425532	0	0.0218978	0.0526316	0.133935	0.10855	0.116684	0.0989712
EPCAM	0.885405	0.877956	0.872093	0.861352	0.887	0.91345	0.89096	0.892295	0.870098	0.853968	0.878049	0.872549	0.863221	0.884539	0.87566	0.862822	0.956522	0.857143	0.8125	0.823529	0.56092	0.49359	0.554217	0.630841
FUT3	0.73366	0.77327	0.752709	0.706655	0.850538	0.859733	0.852617	0.854617	0.851532	0.849521	0.845447	0.858222	0.730291	0.715311	0.716571	0.725041	0.712071	0.70625	0.700599	0.712482	0.686409	0.701305	0.699591	0.684653
FZD4	0.950867	0.939516	0.95283	0.954861	0.917166	0.918942	0.915039	0.929221	0.213148	0.185493	0.349682	0.302937	0.808438	0.764449	0.769337	0.791615	0.00377562	0.0109926	0.0356779	0.0177936	0.0590842	0.0679745	0.0866337	0.0510249
HOXD9	0.65205	0.770356	0.721562	0.694118	0.469027	0.277487	0.247126	0.397906	0.453237	0.454224	0.488139	0.403283	0.652174	0.684874	0.619403	0.721698	0.889706	0.882838	0.903646	0.814093	0.618147	0.67086	0.604457	0.598425
POU5F1	0.958663	0.960591	0.96814	0.961722	0.001	0.001	0.001	0.001	0.926151	0.928262	0.929085	0.933649	0.812101	0.81258	0.81872	0.791594	0.886119	0.856883	0.884881	0.883163	0.916524	0.912331	0.919346	0.915374
SOX2	0.552467	0.585784	0.551752	0.562065	0.522727	0.554455	0.669173	0.665	0.777219	0.780791	0.779947	0.798597	0.001	0.001	0.001	0.001	0.536	0.514851	0.385246	0.513514	0.322581	0.326923	0.361702	0.324645
ALOX12	0.949465	0.950833	0.942079	0.952421	0.946809	0.941634	0.909091	0.940171	0.93574	0.948131	0.938001	0.940885	0.933491	0.939299	0.94362	0.922861	0.984375	0.956522	0.976744	1	0.0159944	0.042524	0.0325064	0.0571217
CEACAM6	0.199074	0.265139	0.162866	0.235988	0.001	0.001	0.001	0.001	0.19917	0.226209	0.216393	0.210926	0.221779	0.233117	0.220174	0.184527	0.166667	0.148438	0.0965909	0.101449	0.230588	0.200565	0.147253	0.145278
FUT4	0.916039	0.928051	0.943949	0.927778	0.900452	0.89339	0.894273	0.914821	0.485179	0.492683	0.537812	0.497161	0.001	0.001	0.001	0.001	0.766938	0.779373	0.756681	0.73929	0.681416	0.722864	0.702174	0.683406
KLF4	0.775578	0.778802	0.814286	0.767717	0.763636	0.863636	0.781818	0.813953	0.87083	0.900427	0.884605	0.902905	0.257213	0.27139	0.313291	0.285456	0.0428816	0.047486	0.0140845	0.00699301	0.305187	0.271017	0.425424	0.353921
NES	0.865839	0.872956	0.890511	0.885301	0.85907	0.870321	0.847866	0.886256	0.85448	0.865349	0.831979	0.832527	0.817095	0.83592	0.821035	0.817808	0.108108	0.112033	0.0353535	0.00613497	0.20229	0.239843	0.165354	0.193029
NGFR	0.58362	0.614796	0.666952	0.642117	0.0264151	0.00955414	0.00693241	0.0429448	0.868081	0.89754	0.869473	0.88149	0.588687	0.593607	0.614953	0.59857	0.885472	0.876384	0.872008	0.90998	0.469357	0.527273	0.560976	0.507716
NNAT	0.941215	0.954876	0.943852	0.945906	0.992674	0.983146	0.973077	0.990323	0.987847	0.982857	0.985816	0.985623	0.954348	0.962299	0.967788	0.965668	0.964395	0.951613	0.960969	0.957309	0.352609	0.376721	0.334855	0.364017
ABCA5	0.961194	0.914729	0.957474	0.964824	0.895238	0.932203	0.882051	0.880435	0.87963	0.900312	0.879756	0.854286	0.643616	0.616644	0.754854	0.672635	0.159574	0.133418	0.13764	0.13764	0.204975	0.163981	0.183576	0.183576
ABCG2	0.980952	1	0.901639	0.986014	0.96732	0.977528	0.955752	0.965217	0.947867	0.947183	0.965642	0.947195	0.751894	0.74869	0.766769	0.770087	0.154595	0.148444	0.130106	0.229814	0.131408	0.134107	0.142301	0.149528
ALDH1A1	0.530864	0.486486	0.445783	0.465753	0.384615	0.777778	0.666667	0.7	0.864486	0.783688	0.800725	0.853249	0.570637	0.628707	0.581596	0.6004	0.445312	0.379747	0.42735	0.457143	0.638298	0.636364	0.607143	0.511628
CD38	0.772532	0.810256	0.791111	0.752427	0.989474	0.932773	0.970149	0.941667	0.905371	0.914232	0.878957	0.923977	0.732024	0.745459	0.718042	0.715983	0.75	0.458333	0.666667	0.56	0.678571	0.769231	0.694444	0.672131
CD44	0.378882	0.379616	0.388781	0.404372	0.0102756	0.0295791	0.00430293	0.011236	0.651163	0.650924	0.794145	0.644409	0.846214	0.823965	0.878485	0.83734	0.922124	0.914097	0.945338	0.934292	0.977064	0.964237	0.961864	0.964561
CXADR	0.0301255	0.0798696	0.0333855	0.0492476	0.000983284	0.00370599	0	0.0018018	0.905389	0.84204	0.918688	0.925344	0.819795	0.823829	0.841132	0.833327	0.983755	0.965948	0.955153	0.934418	0.933941	0.922705	0.917485	0.941834
DCLK1	0.31569	0.327553	0.310987	0.315705	0.414375	0.468185	0.411663	0.415593	0.527273	0.526843	0.516079	0.514444	0.296642	0.31932	0.277335	0.294338	0.184236	0.192814	0.207218	0.215215	0.40834	0.248315	0.349899	0.325254
KDM5B	0.95122	0.954545	0.910112	0.91411	0.869048	0.933333	0.969072	0.926471	0.717062	0.663513	0.700787	0.697507	0.806478	0.775233	0.807064	0.79029	0.00293255	0.019962	0.00634249	0.00823529	0.538752	0.46828	0.55831	0.429658
KIT	0.890585	0.899767	0.858018	0.88961	0.962963	0.971204	0.894366	0.948357	0.460587	0.552471	0.449057	0.522231	0.539566	0.557925	0.514926	0.536536	0.258503	0.27673	0.269841	0.253425	0.191489	0.337931	0.2	0.165829
LGR5	0.312696	0.326786	0.335849	0.305131	0.140475	0.159272	0.12939	0.156452	0.568394	0.577573	0.575264	0.552228	0.536661	0.52557	0.534924	0.508568	0.469697	0.596154	0.545455	0.345455	0.79661	0.859116	0.803213	0.857143
MET	0.087785	0.0710692	0.102074	0.0571737	0.0268123	0.03	0.00315457	0.00397219	0.966848	0.956313	0.963235	0.97055	0.827304	0.839512	0.820004	0.838653	0.896266	0.932292	0.916031	0.901478	0.97878	0.961783	0.966767	0.950685
NCAM1	0.71618	0.764089	0.663569	0.735469	0.812968	0.828014	0.827709	0.833089	0.882201	0.903462	0.865534	0.89514	0.809063	0.816183	0.796836	0.799307	0.84546	0.83001	0.825777	0.830641	0.788813	0.818054	0.772432	0.799185
PROM1	0.585034	0.597403	0.584348	0.526185	0.73913	0.727749	0.692722	0.693227	0.82835	0.805085	0.806987	0.835644	0.759087	0.77923	0.762888	0.760144	0.842667	0.833915	0.825975	0.797632	0.736888	0.770196	0.753793	0.716477
RB1	0.153894	0.0966292	0.146488	0.120104	0.00263158	0.00354191	0.00445434	0.004329	0.389021	0.314414	0.474692	0.283161	0.904611	0.908748	0.909634	0.895478	1	1	1	1	0.918605	0.952381	0.923077	0.938462
SLC2A13	0.381323	0.396078	0.448598	0.372881	0.642276	0.614754	0.622378	0.566176	0.0543539	0.0342133	0.0848214	0.0509931	0.702007	0.710086	0.699249	0.6962	0.00956938	0.0218121	0.00653595	0.018648	0.10356	0.138643	0.166929	0.13173
ST8SIA1	0.180723	0.267327	0.133333	0.203252	0.198802	0.225931	0.166113	0.201531	0.66577	0.694182	0.628988	0.672131	0.257179	0.281974	0.248466	0.248224	0.774233	0.740651	0.763258	0.752282	0.169951	0.173628	0.179533	0.168168

## Sheet: CHG
#DNA methylation level of CSC marker genes for mCHG among different genome regions.
Symbol	0h_Upstream	1day_Upstream	3day_Upstream	5day_Upstream	0h_UTR5	1day_UTR5	3day_UTR5	5day_UTR5	0h_Exon	1day_Exon	3day_Exon	5day_Exon	0h_Intron	1day_Intron	3day_Intron	5day_Intron	0h_UTR3	1day_UTR3	3day_UTR3	5day_UTR3	0h_Downstream	1day_Downstream	3day_Downstream	5day_Downstream
CBX3	0.0246846	0.0146838	0.00350129	0.0162326	0.0404784	0.0075662	0.00114548	0.0141026	0.0696325	0.044	0.0108696	0.0179775	0.0295959	0.0374577	0.00916614	0.0249324	0.131285	0.083871	0.00867052	0.0526316	0.0365935	0.0875657	0.00552486	0.0101695
CXCR4	0.0631939	0.0580952	0.0128983	0.0119048	0.00505051	0.0215827	0.00692841	0.00498753	0.0276507	0.0648812	0.0157055	0.052908	0.0171443	0.00602689	0.00856751	0.0147552	0	0.014245	0.0172911	0.0483193	0.0160833	0.0154646	0.00788732	0.0183663
EPCAM	0.0194465	0.0591103	0.0164127	0.0117786	0.00339559	0.0235383	0.0096463	0.0338505	0.0175285	0.0317073	0.0223167	0.0291902	0.0227828	0.0629327	0.0146832	0.0217259	0.0379747	0	0	0.0909091	0.0162029	0.0177365	0.00440335	0.0538401
FUT3	0.0178982	0.0177105	0.00693041	0.0133197	0.0274344	0.0485493	0.00438596	0.0142498	0.019797	0.0152431	0.00519358	0.0199217	0.0218359	0.0274274	0.0117292	0.0179772	0.0216099	0.0303704	0.0100215	0.0197011	0.0159978	0.0446227	0.010846	0.00647733
FZD4	0.0526992	0.11414	0.0122783	0.0141054	0.0271392	0.0613215	0.00808081	0.0137759	0.0149533	0.028436	0.00807339	0.0529163	0.0526316	0.0388529	0.00424178	0.0269129	0.00154004	0.0081607	0.0298077	0.0161527	0.0350683	0.0602125	0.01861	0.00838645
HOXD9	0.0218447	0.0310674	0.017481	0.0118081	0.0629371	0.107692	0	0.0614035	0.00567644	0.0553834	0.00413223	0.0200904	0.00473934	0.0551471	0	0.0049505	0.0896226	0.111258	0.00214592	0.00750939	0.0338853	0.0665484	0.0253096	0.0103404
POU5F1	0.0248278	0.0339954	0.0141874	0.0251596	0.0222222	0	0.00847458	0	0.0190285	0.0233692	0.00573477	0.0329041	0.0221556	0.0444176	0.0166116	0.020857	0.00793931	0.0420833	0.0110405	0.0317662	0.0287232	0.0478929	0.0119445	0.0173032
SOX2	0.0232925	0.0297784	0.00630347	0.0208198	0.00746269	0	0	0.0154639	0.0211694	0.014231	0.0058427	0.01979	0.001	0.001	0.001	0.001	0	0.0791667	0.00438596	0.00473934	0.0327273	0.0801144	0.00743494	0.0431818
ALOX12	0.0174897	0.0380448	0.0129068	0.00710262	0.03125	0	0.0379747	0	0.0236361	0.0281267	0.0169287	0.0269656	0.0255364	0.0328094	0.0149332	0.0189919	0.0701001	0.0362903	0.0290055	0.0398406	0.0253968	0.0353665	0.0118377	0.0255057
CEACAM6	0.0381156	0.0341556	0.0034632	0.015224	0.0488722	0.108108	0	0.0171674	0.0444025	0.0760108	0.011488	0.0451202	0.0331583	0.0424064	0.0135619	0.0114027	0.0584958	0.0849057	0.0030303	0.0116279	0.0176027	0.0285036	0.00769579	0.0198929
FUT4	0.0216423	0.0296834	0.0306644	0.0120759	0.0231959	0.0102916	0.015625	0.047952	0.00981812	0.0153268	0.00446728	0.0194132	0.001	0.001	0.001	0.001	0.0523216	0.0949683	0.0048011	0.0231975	0.0359035	0.0530914	0.0236613	0.0170524
KLF4	0.0424482	0.0917808	0.016178	0.0178147	0.0428266	0.185096	0.0047619	0.0328767	0.0229983	0.0339231	0.0134264	0.0299351	0.0247806	0.0268049	0.0201342	0.0250551	0.0400763	0.0454545	0.0140515	0.00254453	0.00796325	0.0237794	0.00619835	0.0176489
NES	0.0178421	0.0202816	0.00773293	0.0177406	0.0126304	0.0333165	0.00206612	0.0331429	0.0126946	0.0154577	0.00597925	0.0166941	0.020861	0.0253182	0.00647705	0.00986501	0.0220994	0.062963	0.00564972	0.00578035	0.0414116	0.0504909	0.00392285	0.029052
NGFR	0.016329	0.0215633	0.0365854	0.0180832	0.00761035	0.00262123	0.0124481	0.0333952	0.0200188	0.0322875	0.0126369	0.0279476	0.0285937	0.0344146	0.0116639	0.0132784	0.0282809	0.0547295	0.00589777	0.0158516	0.0123487	0.073639	0.0269321	0.0354533
NNAT	0.0349499	0.0324314	0.0132182	0.00408954	0.110619	0.00591716	0	0.00369004	0.020202	0.00363636	0.0177725	0.0139721	0.00910518	0.0123348	0.016	0.015349	0.0407062	0.0305858	0.00455729	0.0195822	0.0345781	0.0476649	0.00823864	0.005624
ABCA5	0.0436562	0.145532	0.0142135	0.0133739	0.0862832	0.0892449	0.015625	0.0119048	0.0724472	0.0695813	0.0397231	0.0559597	0.0420072	0.0713802	0.0219922	0.0253351	0.0224454	0.0306185	0.0441527	0.0441527	0.0257587	0.0542278	0.00524659	0.00524659
ABCG2	0.0195531	0.120988	0.00330033	0.0506667	0.060512	0.146988	0.00185357	0.00413223	0.036024	0.0904977	0.01443	0.0672269	0.0476272	0.0624874	0.0191688	0.0263429	0.0313653	0.0594679	0.00635324	0.0632458	0.0312307	0.0671484	0.00760304	0.0393279
ALDH1A1	0.0300926	0.0831296	0.0623306	0.0485714	0.0752688	0.0980392	0	0.125	0.0510417	0.0337079	0.0173482	0.0836576	0.0610097	0.0889812	0.0261628	0.0340359	0.0694864	0	0.00309598	0.0690789	0.0634278	0.023569	0.0355677	0.015674
CD38	0.058042	0.0825321	0.002772	0.0282575	0.100358	0.0392749	0.0149254	0.0178042	0.0260799	0.045993	0.00290416	0.0328228	0.0514821	0.068146	0.0239864	0.0250911	0.00675676	0	0.00571429	0.0330579	0.0263736	0.0765896	0.0611814	0.0238908
CD44	0.0211268	0.0473709	0.0177285	0.0163013	0.00412712	0.0305267	0.00149589	0.0135344	0.0322108	0.0495243	0.00637112	0.0633631	0.040388	0.0595448	0.0128214	0.0242118	0.040072	0.0981912	0.00842528	0.0222524	0.0297601	0.0736903	0.0124695	0.0288235
CXADR	0.0210877	0.0575745	0.00353669	0.0120223	0.00124224	0.000781861	0.00184843	0.00233372	0.0622478	0.0268849	0.0186916	0.0251781	0.0327563	0.048732	0.0134504	0.0187384	0.0228669	0.057518	0.0161071	0.0202452	0.0636364	0.0692841	0.0119403	0.028413
DCLK1	0.0323974	0.0538987	0.0103157	0.0277192	0.0534255	0.0781818	0.0122513	0.0184204	0.0266728	0.0200388	0.0154469	0.0319615	0.0370766	0.0602383	0.0153388	0.0214491	0.00269724	0.0168394	0.0146306	0.0424077	0.0379711	0.0424242	0.0127918	0.0380055
KDM5B	0.0442478	0.0911528	0.00929368	0.0235714	0.0382231	0.118848	0.0294957	0.0352811	0.0231981	0.0526388	0.0108563	0.036925	0.0338463	0.057096	0.0151994	0.0220158	0.00414079	0.0194301	0.00890208	0.00513699	0.0596078	0.028914	0.00728863	0.0274314
KIT	0.0222701	0.132445	0.0215385	0.0330448	0.0393258	0.028777	0	0	0.0279188	0.0548857	0.00916988	0.080559	0.0532656	0.0746542	0.0193624	0.0256245	0.090036	0.125984	0.0407938	0.0911162	0.0363967	0.0916928	0.0270758	0.0180245
LGR5	0.031401	0.0386625	0.0128205	0.00860678	0.00294695	0.00966011	0.0010661	0.00188235	0.0309143	0.041806	0.0183187	0.0448042	0.0408074	0.0578762	0.0151703	0.0175069	0.0752688	0.120968	0.00197628	0.0161616	0.0183486	0.0203947	0.00183824	0.00807754
MET	0.0202415	0.0282856	0.0156419	0.00588928	0.0237342	0.025641	0.00970874	0.00309119	0.027175	0.0390117	0.00970504	0.0547742	0.0314448	0.0485808	0.0127478	0.0178732	0.0372787	0.103158	0.0172272	0.0119565	0.0267315	0.0701428	0.00579524	0.0117165
NCAM1	0.0267686	0.0449141	0.0112721	0.010882	0.0497835	0.0281899	0.0104634	0.0526976	0.0279961	0.0387533	0.00947149	0.0263158	0.0353426	0.0493784	0.0144291	0.0182575	0.0245485	0.0510574	0.0126062	0.0123576	0.0387818	0.0805792	0.0179929	0.0195891
PROM1	0.0251072	0.0741876	0.0395428	0.0285395	0.0400697	0.1056	0.0612992	0.0229299	0.0449981	0.0568421	0.0366421	0.0502674	0.0399048	0.0638608	0.0425133	0.0221717	0.0697436	0.0111043	0.00850592	0.00756859	0.0540495	0.0611626	0.0380376	0.0424546
RB1	0.0338532	0.0280584	0.00416825	0.00392157	0.00291545	0.00542005	0	0.00346021	0.0507916	0.0712719	0.0125348	0.0413829	0.0342743	0.0498819	0.012224	0.0175399	0.0595447	0.072	0.0502092	0.060686	0.0347752	0.0330948	0.025825	0.00895522
SLC2A13	0.0168478	0.0348712	0.00361228	0.00547345	0.0656934	0.128163	0.024	0.0160745	0.015625	0.0134077	0.00724436	0.0228499	0.0332272	0.0484605	0.0142065	0.017273	0.00653595	0.0152207	0.00600601	0.0168776	0.0137858	0.0253589	0.00771277	0.010717
ST8SIA1	0.0384025	0.103125	0.0123043	0.0219907	0.0244486	0.0735169	0.0116651	0.0209485	0.0350877	0.0153899	0.0104548	0.028357	0.0301781	0.0486267	0.0131551	0.017374	0.0162116	0.0224111	0.0376344	0.00434405	0.0188618	0.026592	0.00608134	0.0146956

## Sheet: CHH
#DNA methylation level of CSC marker genes for mCHH among different genome regions.
Symbol	0h_Upstream	1day_Upstream	3day_Upstream	5day_Upstream	0h_UTR5	1day_UTR5	3day_UTR5	5day_UTR5	0h_Exon	1day_Exon	3day_Exon	5day_Exon	0h_Intron	1day_Intron	3day_Intron	5day_Intron	0h_UTR3	1day_UTR3	3day_UTR3	5day_UTR3	0h_Downstream	1day_Downstream	3day_Downstream	5day_Downstream
CBX3	0.0252635	0.0160745	0.00336947	0.0201551	0.0325602	0.00791717	0.00224845	0.0151607	0.109034	0.125794	0.0422535	0.0452876	0.0369046	0.0565503	0.0141697	0.0248767	0.108553	0.0979689	0.00307062	0.0549937	0.0393701	0.104565	0.00477662	0.0123069
CXCR4	0.0521458	0.0598408	0.013047	0.0113009	0.00421053	0.0224	0.000974659	0.007431	0.0337126	0.0747973	0.0116338	0.0575158	0.0165948	0.00687239	0.0111958	0.0248425	0.00844278	0.0294118	0.0280843	0.0910973	0.0176621	0.0208446	0.00675098	0.0216785
EPCAM	0.0208824	0.0617806	0.0134943	0.012606	0.00255102	0.00676437	0.00765111	0.0256228	0.0324509	0.0360539	0.0342105	0.0413498	0.0309416	0.0757218	0.0174369	0.02661	0.104396	0	0.0170213	0.187023	0.0255078	0.036445	0.0038145	0.0592155
FUT3	0.0179931	0.0224397	0.00769059	0.0114217	0.0290234	0.056266	0.00392523	0.0209939	0.0235081	0.0244233	0.00663376	0.0270819	0.0306849	0.0396018	0.0162911	0.0337667	0.0225145	0.0299523	0.00448029	0.0163488	0.0139377	0.0664328	0.00931156	0.012333
FZD4	0.0474663	0.122185	0.0130366	0.0132104	0.0270886	0.0698829	0.00970123	0.0156378	0.0189288	0.0388289	0.00893183	0.0718076	0.0749265	0.0335625	0.00402414	0.0432559	0.00225098	0.0123055	0.0223577	0.011851	0.0392259	0.0735666	0.0218939	0.00519301
HOXD9	0.0162013	0.0351562	0.00730232	0.00626382	0.0434783	0.107914	0	0.0707965	0.0115756	0.0711275	0.00784167	0.0167112	0.00397351	0.139079	0.00795229	0.00266312	0.0983227	0.115727	0.00166528	0.0043021	0.0429206	0.109812	0.0364549	0.0198701
POU5F1	0.0262143	0.0314359	0.0118984	0.0200394	0.00510204	0.00826446	0	0.00806452	0.0247664	0.0253892	0.00563664	0.0337728	0.0257751	0.0540748	0.017398	0.0241784	0.0207805	0.0419511	0.0177274	0.0407855	0.0371701	0.0685619	0.0121139	0.0203372
SOX2	0.0456834	0.0386837	0.0061287	0.0215693	0.0121581	0	0	0.00238095	0.0170621	0.0175626	0.00660248	0.0231456	0.001	0.001	0.001	0.001	0.00668896	0.141538	0.00851064	0.010989	0.031893	0.0809647	0.00542103	0.0337238
ALOX12	0.0173531	0.04992	0.0116712	0.008118	0.0292553	0.00380952	0.0314465	0.0042735	0.0191462	0.0255282	0.0142683	0.0257129	0.0327591	0.0467054	0.0155982	0.0267006	0.093728	0.0578158	0.0465116	0.0476515	0.0338567	0.0470767	0.0139659	0.0316672
CEACAM6	0.0365226	0.0387907	0.00539833	0.0208016	0.0464241	0.125	0.00152672	0.0200573	0.0496735	0.0996759	0.0137591	0.0588524	0.0440679	0.0583026	0.0128482	0.013667	0.0517605	0.084996	0.00277358	0.0112557	0.0239094	0.0473905	0.0135164	0.0206965
FUT4	0.0310206	0.0269573	0.0263868	0.00845908	0.0222032	0.00464576	0.0150843	0.0451228	0.0085057	0.0173554	0.00540541	0.0215054	0.001	0.001	0.001	0.001	0.0553165	0.12161	0.0116909	0.0300404	0.0376868	0.0669935	0.0280653	0.0174241
KLF4	0.066838	0.124658	0.024173	0.0160673	0.0853218	0.196476	0.00833333	0.0289389	0.0299107	0.0359814	0.0113427	0.0388931	0.0334269	0.0388858	0.0226929	0.0322884	0.0319328	0.0562837	0.0256674	0.00311203	0.0110002	0.043225	0.00354167	0.0237248
NES	0.0247122	0.0293498	0.00875568	0.023476	0.013883	0.0398529	0.00681385	0.0319839	0.0129152	0.023773	0.00617026	0.0261095	0.0222829	0.0359265	0.00774724	0.0108498	0.0538244	0.0926316	0.0154321	0.00539084	0.038892	0.0627845	0.00318937	0.029453
NGFR	0.0245432	0.0300501	0.0503835	0.0193333	0	0.00886525	0.00769231	0.030445	0.0191495	0.0311276	0.0115144	0.0330928	0.031885	0.0446481	0.0119496	0.0136522	0.0358059	0.0706112	0.0083831	0.0217791	0.0140702	0.0930101	0.0278562	0.0566868
NNAT	0.0398222	0.0402927	0.0122459	0.00415455	0.160494	0.00655738	0.013089	0.0570652	0.0248075	0.00465116	0.011236	0.0138436	0.0132938	0.0148294	0.0109665	0.0125966	0.057377	0.0420382	0.00479846	0.0175103	0.0510489	0.0776959	0.00996574	0.00792477
ABCA5	0.0542561	0.172155	0.0204427	0.0195643	0.069795	0.0949845	0.0106356	0.00370542	0.0836126	0.0872832	0.0370256	0.051489	0.0533169	0.0890486	0.0274853	0.032147	0.020979	0.0404079	0.0674927	0.0674927	0.0288253	0.0759873	0.0122264	0.0122264
ABCG2	0.0275387	0.118431	0.00544662	0.0735444	0.0748565	0.177553	0.00393959	0.00134771	0.0347999	0.110863	0.0138083	0.0670717	0.0586701	0.0838173	0.023461	0.0322825	0.021669	0.0865052	0.00189155	0.0748571	0.0369891	0.10031	0.0108558	0.03811
ALDH1A1	0.0361446	0.0932075	0.0682362	0.0689046	0.0627063	0.198653	0	0.10303	0.0702679	0.0326733	0.0339226	0.109595	0.0771664	0.12005	0.0331817	0.043225	0.0541728	0.00691244	0.0015873	0.0843585	0.081172	0.0247137	0.0469349	0.0326945
CD38	0.0608847	0.0965058	0.0074825	0.0265413	0.0862745	0.0468019	0.00239234	0.00312012	0.0259685	0.0627027	0.00714626	0.0391389	0.0661478	0.0924263	0.0280917	0.032251	0.00541516	0.00524934	0.00647249	0.0578358	0.0400577	0.10195	0.0709614	0.0212766
CD44	0.0360345	0.0652661	0.0307425	0.0452443	0.00217569	0.0379919	0.00473037	0.0188578	0.0439083	0.0543877	0.00861638	0.0714286	0.0491216	0.0723845	0.0129338	0.0269468	0.0402099	0.101184	0.00837279	0.0244111	0.0356612	0.0860794	0.0142942	0.026474
CXADR	0.0264912	0.0640754	0.00466563	0.0142748	0.00113636	0.00930233	0.0019685	0	0.075718	0.0306456	0.0221993	0.0290547	0.0416656	0.064025	0.0153624	0.0227064	0.0336821	0.0766465	0.022053	0.0333147	0.067351	0.0713995	0.0168107	0.0418667
DCLK1	0.0466514	0.0556541	0.0136687	0.0367333	0.0604879	0.0840516	0.018719	0.0218397	0.0309591	0.0295461	0.0228943	0.0361446	0.0483197	0.0791084	0.0181308	0.0278721	0.00352734	0.0229195	0.0186194	0.053868	0.0594589	0.0619053	0.0183135	0.0487109
KDM5B	0.0519992	0.101597	0.0150907	0.025798	0.0411404	0.139026	0.0356915	0.0370974	0.0244091	0.0608914	0.0123646	0.0518907	0.0391277	0.0697029	0.0174101	0.0271007	0.00266312	0.0111317	0.0110375	0.00392157	0.0732323	0.0556558	0.00847652	0.0490078
KIT	0.0162088	0.146887	0.0235194	0.0395579	0.0474684	0.0340681	0.00529101	0	0.0309295	0.0662912	0.0117402	0.0884533	0.0686534	0.101236	0.0225236	0.0341549	0.0793152	0.132737	0.0530159	0.0999644	0.0465439	0.106355	0.040293	0.0247309
LGR5	0.0365828	0.0558388	0.0132159	0.00891862	0.00277136	0.0119718	0.00406504	0.00482245	0.0400124	0.0485377	0.0276262	0.0637885	0.0548611	0.080017	0.0177314	0.0228016	0.104628	0.142243	0.00305188	0.00433839	0.0204951	0.0370105	0.00570399	0.00864897
MET	0.0216761	0.0425983	0.0208198	0.00684021	0.0295903	0.018107	0.0052356	0.00234558	0.0344957	0.0457757	0.00931045	0.0646303	0.0407794	0.0676273	0.0167305	0.0230516	0.0473339	0.103955	0.0187533	0.0130478	0.0436248	0.0936968	0.0044159	0.010095
NCAM1	0.0334155	0.0592953	0.014431	0.00967352	0.0290276	0.0213675	0.00507614	0.0642415	0.0299061	0.0511561	0.00967923	0.0294961	0.0445628	0.0643464	0.0168657	0.0228423	0.0340081	0.0598206	0.0151687	0.0188127	0.0414687	0.105904	0.0213664	0.0239163
PROM1	0.0465263	0.0729012	0.0384697	0.0252169	0.0423953	0.0988258	0.0553191	0.0239274	0.0541022	0.0861087	0.0514859	0.0626387	0.0490587	0.0798681	0.0509118	0.0262655	0.0628903	0.0127451	0.0111237	0.0062711	0.0689101	0.0876462	0.0505532	0.0597843
RB1	0.047619	0.025387	0.00463736	0.00399772	0.00324149	0.00321543	0.00261097	0.00195312	0.0685367	0.0970626	0.0138209	0.0486202	0.0464097	0.0696966	0.0153384	0.0229095	0.0686736	0.0712884	0.0530697	0.0584192	0.0475106	0.0446362	0.0473278	0.0131658
SLC2A13	0.0211913	0.0384688	0.00586265	0.00351385	0.0628223	0.120221	0.0179698	0.0153748	0.0187883	0.0259311	0.00617169	0.0432601	0.0422992	0.0648084	0.0176491	0.0223506	0.00725953	0.0205714	0.00226244	0.0262295	0.025878	0.0356604	0.00412124	0.00614611
ST8SIA1	0.0528302	0.126751	0.0196659	0.0260389	0.0300865	0.0765014	0.012469	0.0276517	0.0344388	0.0335868	0.00798226	0.0318964	0.039094	0.0649269	0.0161615	0.0221215	0.011698	0.013347	0.0447284	0.00328108	0.0291284	0.0331126	0.00578035	0.0141654
